# Supplementary material for: Androgen and glucocorticoid receptor direct distinct transcriptional programs by receptor-specific and shared DNA binding sites
Source: Nucleic Acids Res. 2021 Mar 22;49(7):3856–75. doi: 10.1093/nar/gkab185 (PMC8053126; doi:10.1093/nar/gkab185)
Supplement: gkab185_Supplemental_Files [file gkab185_supplemental_files.zip]

Archive with 4 entries (4 files):
- Borschiweretal_16022021_SupplementaryFigs&Tables.pdf
- S1_data_AR_vs_IgG_andromeda_60_29092020.xlsx
- S2_data_GR_vs_IgG_andromeda_60_29092020.xlsx
- S3_data_AR_vs_GR_andromeda_60_29092020.xlsx
